# Supplementary material for: Variations in Canine Behavioural Characteristics across Conventional Breed Clusters and Most Common Breed-Based Public Stereotypes
Source: Animals (Basel). 2024 Sep 17;14(18):2695. doi: 10.3390/ani14182695 (PMC11429495; doi:10.3390/ani14182695)
Supplement: Supplementary file 1 [file animals-14-02695-s001.zip]

Archive with 9 entries (9 files):
- Table S3 Scoring key for Dog Personality Questionnaire (DPQ).pdf
- Table S4 Description of breed-group typical behavioural profiles.pdf
- Table S5 List of the breeds included into each of the categories of dog breeds (FCI breed nomenclature was used; n=1.309).pdf
- Table S6 List of the breeds included into the category „potentially aggressive breeds “.pdf
- Table S7 Pairwise comparison table for the H1a (aggression towards people).pdf
- Table S8 Pairwise comparison table for the H1b (aggression towards animals).pdf
- Table S9 Pairwise comparison table for the H2 (fearfulness).pdf
- Table S1 Regulations governing breeding conditions for selected breeds in chosen European countries.pdf
- Table S2 Dog Personality Questionnaire.pdf
